# Supplementary material for: Whole Plant Extracts for Neurocognitive Disorders: A Narrative Review of Neuropsychological and Preclinical Studies
Source: Nutrients. 2024 Sep 18;16(18):3156. doi: 10.3390/nu16183156 (PMC11434991; doi:10.3390/nu16183156)
Supplement: Supplementary file 1 [file nutrients-16-03156-s001.zip]

Archive with 3 entries (3 files):
- Supplementary Material S1_clinical tests.pdf
- Supplementary Material S2_preclinical tasks.pdf
- Supplementary Table S1_preclinical evidence REV.pdf
